# Supplementary material for: Unidirectional versus bidirectional brushing: Simulating wind influence on Arabidopsis thaliana
Source: Quant Plant Biol. 2022 Apr 11;3:e7. doi: 10.1017/qpb.2021.14 (PMC10095948; doi:10.1017/qpb.2021.14)
Supplement: Supplementary file 1 [file qpbsup.zip]

Archive with 3 entries (3 files):
- S263288282100014Xsup001.docx
- S263288282100014Xsup002.docx
- S263288282100014Xsup003.docx
